# Supplementary material for: Polypodium leucotomos targets multiple aspects of oral carcinogenesis and it is a potential antitumor phytotherapy against tongue cancer growth
Source: Front Pharmacol. 2023 Jan 5;13:1098374. doi: 10.3389/fphar.2022.1098374 (PMC9849903; doi:10.3389/fphar.2022.1098374)
Supplement: Supplementary file 4 [file Table1.xlsx]

## Sheet: Planilha1
(+4NQO+PL)
ID	Histological Diagnosis	IHC Analyzes
		Expression	positive cell %	Score
PL1	Mild Displasia	low	0.25	1		1 and 2: low
PL2	Mild Displasia	low	0.25	2		3 and 4: high
PL3	Severe Displasia	low	0.30	1
PL4	Mod Dif TSCC	low	0.36	2
PL5	Mild Displasia	low	0.25	1
PL6	Mod Dif TSCC (b)	high	0.57	3
	Severe Displasia (c)	low	0.42	2
PL7	Well Dif TSCC	low	0.35	2
	Moderate Displasia (b)	low	0.39	2
PL8	Mild Displasia	low	0.22	1
PL9	Moderate Displasia	low	0.27	1
PL10	Non-dysplastic*	na	na	na
	Mild Displasia (b)	low	0.31	2
	Mild Displasia (c)	low	0.25	1
PL11	Mild Displasia	low	0.36	2
	Mild Displasia (b)	low	0.35	2
PL12	Well Dif TSCC	high	0.47	3
PL13	Moderate Displasia (b)	low	0.23	1
PL14	Non-dysplastic*	na	na	na
PL15	Mod Dif TSCC	high	0.48	3
PL16	Mild Displasia	low	0.21	1
PL17	Non-dysplastic*	na	na	na
	Severe Displasia (c)	low	0.38	2
PL18	Well Dif TSCC (pérola de queratina)	high	0.51	3
	Moderate Displasia (b)	low	0.23	1
PL19	Non-dysplastic*	na	na	na
	Mild Displasia (b)	low	0.21	1
	Mild Displasia (c)	low	0.20	1
PL20	Mild Displasia	low	0.31	2
	Mild Displasia (b)	low	0.23	1
PL21	Severe Displasia	low	0.35	2
(+4NQO-PL)
ID	Histological Diagnosis	IHC Analyzes
		Expression	positive cell %	Score
NPL 1	Non-dysplastic*	na	na	na
	Moderate Displasia (b)	high	0.52	3
	Mild Displasia (c)	low	0.32	2
NPL 2	Moderate Displasia (b)	low	0.33	2
NPL 3	Severe Displasia	low	0.35	2
NPL 4	Well Dif TSCC	high	0.58	3
NPL 5	Mod Dif TSCC	high	0.67	3
NPL 6	Well Dif TSCC	high	0.54	3
NPL 7	Mod Dif TSCC	high	0.61	3
NPL 7	Well Dif TSCC	low	0.41	2
	Moderate Displasia (b)	low	0.36	2
NPL 8	Well Dif TSCC (pérola de queratina)	low	0.28	2
	Well Dif TSCC (b)	high	0.59	3
NPL 9	Mild Displasia	low	0.27	2
NPL 10	Non-dysplastic*	na	na	na
NPL 11	Well Dif TSCC	high	0.53	3
	Well Dif TSCC (b)	high	0.48	3
	Severe Displasia (a)	low	0.38	2
NPL 12	Mod Dif TSCC	high	0.67	3
	Well Dif TSCC (b)	high	0.53	3
NPL 13	Well Dif TSCC	high	0.48	3
NPL 14	Invasive TSCC	high	0.70	3
NPL 15	Non-dysplastic*	na	na	na
	Moderate Displasia (b)	low	0.32	2
	Mild Displasia (c)	low	0.22	1
NPL 16	Mod Dif TSCC (b)	high	0.51	3
NPL 17	Non-dysplastic*	na	na	na
NPL 18	CEC (células bizarras, gigantes)	high	0.63	3
NPL 19	Mild Displasia	low	0.24	1
	Moderate Displasia (b)	low	0.31	2
NPL 20	Well Dif TSCC (pérola de queratina)	high	0.54	3
	Well Dif TSCC (b)	high	0.58	3
NPL 21	Non-dysplastic*	na	na	na
NPL 22	SCC (oropharinx)	high	0.68	3
	Well Dif TSCC (b)	high	0.54	3
	Severe Displasia (a)	low	0.38	2
NPL 23	Mod Dif TSCC	high	0.47	3
	Well Dif TSCC (b)	high	0.52	3
* IHC was not performed in lesions without dysplasia. PL: +4NQO+PL (treated); NPL: +4NQO-PL (non-treated). TSCC: Tongue Squamous Cell Carcinoma. NA: not applicable. Positive cells percentage 1: 0-25%, 2: 26-45%, 3: 46-75%, 4: 76-100%
